# Supplementary material for: Pseudomonas aeruginosa Microcolonies in Coronary Thrombi from Patients with ST-Segment Elevation Myocardial Infarction
Source: PLoS One. 2016 Dec 28;11(12):e0168771. doi: 10.1371/journal.pone.0168771 (PMC5193428; doi:10.1371/journal.pone.0168771)
Supplement: S1 Dataset — (XLSX) [file pone.0168771.s001.xlsx]

## Sheet: Ark1
	Number of reads in thrombi																						Number of reads in arterial blood
Taxon (Human Oral Microbiome Database, HOMD)	Patient 1	Patient 2	Patient 3	Patient 4	Patient 5	Patient 6	Patient 7	Patient 8	Patient 9	Patient 10	Patient 11	Patient 12	Patient 13	Patient 14	Patient 15	Patient 16	Patient 17	Patient 18	Patient 19	Patient 20	Patient 21	Patient 22	Patient 1	Patient 2	Patient 3	Patient 4	Patient 5	Patient 6	Patient 7	Patient 8	Patient 9	Patient 10	Patient 11	Patient 12	Patient 13	Patient 14	Patient 15	Patient 16	Patient 17	Patient 18	Patient 19	Patient 20	Patient 21	Patient 22
Achromobacter_xylosoxidans_oral_taxon_343	5536	26	6675	4	9424	Failed QC	9552	7855	9980	8883	10639	10522	8258	Failed QC	2	0	118	117	17	34	Failed QC	Failed QC	10190	9243	8903	3877	9420	Excluded	11157	8072	8908	9334	9153	9398	8736	Excluded	9	1	21	40	9	58	Excluded	Excluded
Acinetobacter_baumannii_oral_taxon_554	337	160	79	0	4		62	11	0	0	0	57	0		0	0	0	0	739	0			0	0	0	96	2		0	0	0	0	0	0	28		0	0	0	0	12	0
Afipia_sp._genomospecies_4_oral_taxon_652	0	0	0	0	0		0	0	0	0	0	0	0		0	0	0	0	0	0			0	0	12	20	0		0	0	0	0	0	0	0		0	0	0	0	0	0
Afipia_sp._genomospecies_8_oral_taxon_636	17	214	20	0	1		0	0	0	209	3	45	84		0	314	187	163	0	410			37	44	6	0	0		0	13	0	1	22	58	14		0	0	1146	0	46	555
Alloiococcus_otitis_oral_taxon_831	0	0	0	0	0		0	0	0	0	0	0	0		0	0	0	0	0	0			0	0	103	0	0		0	0	0	0	0	0	0		0	0	0	0	0	0
Anaerococcus_tetradius_oral_taxon_788	0	0	0	0	0		0	0	0	0	0	0	0		0	0	0	0	0	0			0	0	0	432	0		0	0	0	0	0	0	0		0	0	0	0	0	0
Bacillus_clausii_oral_taxon_045	0	0	0	0	0		0	0	0	0	0	0	0		0	0	0	0	0	0			0	0	7	0	0		0	0	0	0	0	0	0		0	0	0	0	0	0
Bacillus_subtilis_oral_taxon_468	0	1	0	0	0		0	0	0	0	0	0	0		0	0	0	0	17	0			0	0	0	0	0		0	0	0	0	0	0	0		0	0	0	0	0	0
Bacteroides_ureolyticus_oral_taxon_842	0	0	0	0	0		0	0	0	0	0	0	0		0	0	0	0	0	0			0	0	0	0	0		0	0	0	0	0	0	0		0	0	0	0	0	0
Bergeyella_sp._oral_taxon_422	13	2	0	0	0		0	0	0	0	0	0	0		0	0	54	0	0	0			0	0	0	126	25		0	0	0	0	269	0	0		0	0	0	0	0	0
Bradyrhizobium_elkanii_oral_taxon_597	45	20	39	508	89		67	21	154	283	153	90	206		47	0	327	1	5	0			80	262	31	11	35		24	53	149	101	118	659	42		161	11	0	178	17	143
Brevundimonas_diminuta_oral_taxon_590	89	269	78	0	477		1	95	162	0	386	1334	215		180	0	66	0	3	995			127	85	22	1	135		40	45	141	110	496	216	0		1557	162	281	104	294	248
Burkholderia_cepacia_oral_taxon_571	227	295	591	2	420		834	430	583	1151	814	772	590		243	693	248	563	8	1120			823	861	341	162	612		679	420	841	1081	592	801	602		2	564	895	1428	130	252
Caulobacter_sp._oral_taxon_002	0	15	0	0	0		0	0	0	0	0	0	0		0	1	87	0	0	0			0	0	0	0	0		0	0	0	0	0	0	0		0	0	0	165	0	0
Clostriales_[F-3][G-1]_sp._oral_taxon_876	0	0	0	0	0		0	0	0	0	0	0	0		0	0	0	0	0	0			0	0	0	0	0		0	0	0	0	0	0	0		0	0	0	0	6	0
Clostridiales_[F-2][G-1]_sp._oral_taxon_075	0	41	0	0	0		0	0	0	0	0	0	0		0	0	0	0	0	0			0	0	0	0	0		0	0	0	0	0	0	0		0	0	0	0	203	0
Corynebacterium_mucifaciens_oral_taxon_835	0	61	0	0	0		210	0	0	0	0	0	0		0	0	0	0	0	0			0	0	940	469	0		0	0	0	0	0	0	0		0	0	0	0	262	0
Desulfovibrio_fairfieldensis_oral_taxon_605	0	0	0	0	0		0	0	0	0	0	0	0		0	0	0	0	0	0			0	0	130	0	0		0	0	0	0	0	0	0		0	0	0	0	0	0
Dietzia_sp._oral_taxon_368	0	14	0	0	0		0	0	0	0	0	0	0		0	0	0	0	0	0			0	0	6	0	0		0	0	0	0	0	0	0		0	0	0	0	128	0
Finegoldia_magna_oral_taxon_662	0	0	0	0	0		0	0	0	0	0	0	0		0	0	0	0	0	0			0	0	93	1068	0		0	0	0	0	0	0	0		0	0	0	0	0	0
Flavobacteriales_[G-2]_sp._oral_taxon_320	10	16	0	115	0		0	0	0	0	0	0	0		0	294	326	0	0	51			0	13	0	0	1		0	0	0	0	0	76	0		0	0	0	66	0	215
Gemella_morbillorum_oral_taxon_046	0	3	0	0	0		0	0	0	0	0	0	0		0	0	0	0	0	0			0	0	0	0	0		0	0	0	0	0	0	0		0	0	0	0	12	0
Granulicatella_adiacens_oral_taxon_534	0	1	0	0	0		0	0	0	0	0	0	0		0	0	0	0	4	0			0	0	0	0	0		0	0	0	0	0	0	0		0	0	0	0	0	0
Klebsiella_pneumoniae_oral_taxon_731	0	364	0	0	0		0	0	0	0	0	0	0		118	0	573	506	27	1503			0	0	0	0	0		0	0	0	1	0	0	0		788	77	849	517	250	861
Kocuria_sp._oral_taxon_189	2	82	0	4	22		0	2	0	0	0	0	0		43	260	30	1	16	146			0	0	3	205	0		0	0	0	0	3	0	0		0	1	295	225	189	86
Kytococcus_sedentarius_oral_taxon_855	0	8	0	0	0		0	0	0	0	0	0	0		0	0	0	0	0	0			0	0	1	0	0		0	0	0	0	0	28	0		0	0	0	0	91	0
Microbacterium_sp._oral_taxon_186	0	2	0	0	0		0	0	0	0	0	0	0		0	0	0	0	0	0			0	0	0	95	0		0	0	0	0	0	0	0		0	0	0	0	8	0
Mobiluncus_mulieris_oral_taxon_830	0	0	0	0	0		0	0	0	0	0	0	0		0	0	0	0	0	0			0	0	0	0	0		0	0	0	0	0	0	0		0	0	0	0	0	0
Moraxella_osloensis_oral_taxon_711	60	287	0	0	0		0	0	0	0	0	0	0		0	0	0	0	0	0			0	0	172	0	1		0	0	0	0	0	0	0		0	0	0	0	1206	0
Mycobacterium_neoaurum_oral_taxon_692	0	0	0	0	0		0	0	0	0	0	0	0		0	0	0	0	0	0			0	0	0	0	0		0	0	0	0	0	0	0		0	0	0	0	0	0
Mycobacterium_tuberculosis_oral_taxon_822	0	0	0	0	0		0	0	0	0	0	0	0		0	0	0	0	0	0			0	0	0	0	0		0	0	0	0	0	0	0		0	0	0	0	0	0
Mycoplasma_fermentans_oral_taxon_607	0	12	0	0	0		0	0	0	0	0	0	0		0	0	0	0	0	0			0	0	0	0	0		0	0	0	0	0	0	0		0	0	0	0	42	0
Peptoniphilus_indolicus_oral_taxon_840	0	64	0	0	0		0	0	0	0	0	0	0		0	0	1	716	0	0			0	1	3	349	0		0	0	0	0	0	0	0		0	0	0	0	0	0
Peptoniphilus_sp._oral_taxon_375	0	0	0	0	0		0	0	0	0	0	0	0		0	0	0	0	0	0			0	0	0	0	0		0	0	0	0	0	0	0		0	0	0	0	0	0
Porphyromonas_asaccharolytica_oral_taxon_547	0	0	0	0	0		0	0	0	0	0	0	0		0	0	0	0	0	0			0	0	0	1	0		0	0	0	0	0	0	0		0	0	0	0	0	0
Prevotella_buccalis_oral_taxon_562	0	0	0	0	0		0	0	0	0	0	0	0		0	0	0	0	0	0			0	0	0	28	0		0	0	0	0	0	0	0		0	0	0	0	0	0
Prevotella_sp._oral_taxon_313	0	0	0	0	0		0	0	0	0	0	0	0		0	0	0	0	0	0			0	0	0	0	0		0	0	0	0	0	0	0		0	0	0	0	0	0
Propionibacterium_acnes_oral_taxon_530	0	0	0	0	0		3	0	0	0	0	0	0		0	0	0	1	0	1			0	0	0	0	2		0	0	0	0	0	0	0		0	0	0	0	0	0
Pseudomonas_aeruginosa_oral_taxon_536	10266	5254	1185	18369	3719		213	5194	3311	52	756	44	3926		11665	7242	1988	7175	19101	671			1	3	41	163	2123		0	43	0	0	0	1	5		0	1	2	3	0	838
Pseudomonas_pseudoalcaligenes_oral_taxon_740	0	12	0	0	0		0	0	0	0	0	0	0		1	0	0	0	3	83			1	0	0	0	0		0	0	0	1	0	0	0		0	0	0	12	0	0
Pseudomonas_stutzeri_oral_taxon_477	0	5	0	0	0		0	0	0	0	0	0	0		0	0	99	0	6	0			0	0	0	0	0		0	0	0	0	0	0	0		0	0	0	0	0	0
Ralstonia_pickettii_oral_taxon_854	126	7	219	0	383		594	212	376	1077	485	364	212		0	0	0	0	1	64			812	1067	220	103	196		486	197	401	507	319	367	478		0	0	0	2	1	0
Ralstonia_sp._oral_taxon_027	0	0	0	0	0		0	0	0	0	0	0	0		0	0	0	0	0	0			0	0	0	0	0		0	0	0	0	0	0	0		0	0	0	0	0	99
Rhodobacter_capsulatus_oral_taxon_857	69	52	1	0	0		0	0	1	0	0	0	1		6151	590	0	236	55	0			0	0	23	0	0		0	0	0	0	0	67	0		4611	1878	0	0	38	0
Rhodocyclus_sp._oral_taxon_028	0	0	0	0	0		0	0	0	0	0	0	0		0	0	0	0	0	0			0	0	21	10	4		0	0	0	0	37	0	0		0	0	0	0	0	0
Sphingomonas_sp._oral_taxon_003	768	522	1855	198	1623		2719	1385	1265	3062	1690	1802	2425		0	2514	782	60	15	920			2742	2918	892	654	2654		2955	1429	4426	2198	2261	2116	2757		418	2707	827	789	1194	806
Sphingomonas_sp._oral_taxon_006	0	0	0	0	0		5	0	0	0	0	0	0		0	0	0	1	0	0			0	0	0	81	188		0	0	0	0	136	0	0		0	0	0	0	0	0
Sphingomonas_sp._oral_taxon_007	0	4	56	0	46		95	0	54	0	0	0	69		0	0	0	0	0	0			0	0	8	26	5		0	0	0	0	70	0	0		0	0	1	0	4	0
Staphylococcus_caprae_oral_taxon_567	106	115	0	0	0		0	0	0	0	0	0	1		0	0	0	0	0	173			0	0	253	41	273		20	0	0	52	0	535	86		0	0	0	0	470	0
Stenotrophomonas_maltophilia_oral_taxon_663	632	5	1473	0	2530		2159	3037	1720	2192	2177	2800	2152		0	1	2	1	6	30			1845	1938	1238	965	1604		2186	1762	2590	3123	1563	2490	3133		2	0	1	1	4	0
Streptococcus_mutans_oral_taxon_686	0	0	0	0	0		0	0	0	0	95	0	0		0	0	0	0	0	0			0	0	29	0	0		0	0	0	0	0	0	0		0	0	0	0	0	0
Streptococcus_salivarius_oral_taxon_755	21	4	0	0	0		0	0	0	0	0	0	0		0	0	0	0	0	0			0	0	0	31	0		0	0	0	0	0	4	0		0	0	0	0	40	0
Terrahaemophilus_aromaticivorans_oral_taxon_826	0	0	23	0	0		0	0	0	0	0	0	0		0	0	0	0	0	0			0	0	0	0	0		0	0	0	2	0	0	0		0	0	0	0	0	0
Xanthomonas_sp._oral_taxon_037	0	0	0	0	0		0	0	0	0	0	0	0		0	0	0	0	0	0			0	0	0	0	0		0	0	0	0	0	0	0		0	0	0	0	0	0
Bacteria;ActiCorynebacterium_diphtheriae_oral_taxon_591	91	40	104	0	0		0	0	0	0	0	0	0		0	0	0	0	0	0			0	0	161	1222	21		1	0	0	0	0	0	0		0	0	0	232	134	0
Unclassified	1288	7785	6939	784	969		2923	1467	2412	2651	2487	2237	1473		1979	8266	15178	9645	347	13435			3200	3298	5769	8936	2580		2405	2329	2859	3030	2447	2834	3675		9165	14577	16432	16307	14795	15287
Total number of reads	19703	15762	19337	19984	19707		19437	19709	20018	19560	19685	20067	19612		20429	20175	20066	19186	20370	19636			19858	19733	19428	19172	19881		19953	14363	20315	19541	17486	19650	19556		16713	19979	20750	20069	19585	19748
